# Supplementary material for: NT-seq: a chemical-based sequencing method for genomic methylome profiling
Source: Genome Biol. 2022 May 30;23:122. doi: 10.1186/s13059-022-02689-9 (PMC9150344; doi:10.1186/s13059-022-02689-9)
Supplement: Supplementary file 2 — Additional file 2: Table S1. Comparison between protected and unprotected oligo under the same nitrite treatment. [file 13059_2022_2689_MOESM2_ESM.xlsx]

## Sheet: Additional file 2-Table S1
Sample	DNA (pM)	NaNO2 (M)	Tempurature (℃)	AcOH (%)	Treatment time (hour)	Ct Mean	Ct SD	Delta Ct
protected oligo	6	1	37	1.7	4	6.879	0.026	5.417
unprotected oligo	6	1	37	1.7	4	12.296	0.088
protected oligo	6	1	37	2.3	4	13.082	0.028	7.535
unprotected oligo	6	1	37	2.3	4	20.617	0.108
protected oligo	6	1	37	3.3	4	21.345	0.024	1.091
unprotected oligo	6	1	37	3.3	4	22.436	0.068
NTC						29.112	1.347
Table S1: Comparison between protected and unprotected oligo under the same nitrite treatment.
