# Supplementary material for: NT-seq: a chemical-based sequencing method for genomic methylome profiling
Source: Genome Biol. 2022 May 30;23:122. doi: 10.1186/s13059-022-02689-9 (PMC9150344; doi:10.1186/s13059-022-02689-9)
Supplement: Supplementary file 3 — Additional file 3: Table S2. Nitrite treatment condition optimization by qPCR. [file 13059_2022_2689_MOESM3_ESM.xlsx]

## Sheet: Additional file 3-Table S2
Sample	DNA (pM)	NaNO2 (M)	Tempurature (℃)	AcOH (%)	Treatment time (hour)	Ct Mean	Ct SD
protected oligo	6	1	25	0	6	Too much template	-
protected oligo	6	1	25	1.7	2	Too much template	-
protected oligo	6	1	25	1.7	4	4.219	0.165
protected oligo	6	1	25	1.7	6	4.309	0.064
protected oligo	6	1	25	2.3	2	Too much template	-
protected oligo	6	1	25	2.3	4	5.498	0.243
protected oligo	6	1	25	2.3	6	6.387	0.091
protected oligo	6	1	25	3.3	2	5.045	0.046
protected oligo	6	1	25	3.3	4	7.417	0.022
protected oligo	6	1	25	3.3	6	9.252	0.275
protected oligo	6	1	37	1.7	2	4.609	0.083
protected oligo	6	1	37	1.7	4	6.879	0.026
protected oligo	6	1	37	1.7	6	11.856	0.021
protected oligo	6	1	37	2.3	2	6.914	0.02
protected oligo	6	1	37	2.3	4	13.082	0.028
protected oligo	6	1	37	2.3	6	18.076	0.032
protected oligo	6	1	37	3.3	2	11.176	0.061
protected oligo	6	1	37	3.3	4	21.345	0.024
protected oligo	6	1	37	3.3	6	21.641	0.039
protected oligo	6	1	50	1.7	2	18.384	0.031
protected oligo	6	1	50	1.7	4	22.381	0.021
protected oligo	6	1	50	1.7	6	22.396	0.062
protected oligo	6	1	50	2.3	2	25.96	0.067
protected oligo	6	1	50	2.3	4	22.377	0.046
protected oligo	6	1	50	2.3	6	22.47	0.044
protected oligo	6	1	50	3.3	2	24.926	0.07
protected oligo	6	1	50	3.3	4	22.405	0.02
protected oligo	6	1	50	3.3	6	22.368	0.05
NTC						29.112	1.347
Table S2: Nitrite treatment condition optimization by qPCR
