# Supplementary material for: NT-seq: a chemical-based sequencing method for genomic methylome profiling
Source: Genome Biol. 2022 May 30;23:122. doi: 10.1186/s13059-022-02689-9 (PMC9150344; doi:10.1186/s13059-022-02689-9)
Supplement: Supplementary file 4 — Additional file 4: Table S3. 5mC motif detected from bisulfite sequencing in eight bacterial species in microbial community standard. [file 13059_2022_2689_MOESM4_ESM.xlsx]

## Sheet: Additional file 4-Table S3
Species	mC Motifs	Total motif in genome	# of motif >100X	# of motif >25% mC	% of mC motif
B. subtilis	C5mCWGG	6024	5801	5754	99.1898
E. coli	C5mCWGG	24996	24499	24489	99.9592
E. coli	TC5mCGGA	1990	1874	1862	99.3597
	GC5mCGGC	618	600	600	100
E. faecalis	None	-	-	-	-
L. fermentum	None	-	-	-
L. monocytogenes	None	-	-	-	-
P. aeruginosa	CMT5mCGAKG	3740	3683	3667	99.5656
	YAC5mCWGGTR	1148	1126	874	77.6199
S. aureus	GAT5mC	10040	9877	9877	100
S. enterica	C5mCWGG	26458	25926	25901	99.9036
Table S3: 5mC motif detected from bisulfite sequencing in eight bacterial species in microbial community standard
