# Supplementary material for: NT-seq: a chemical-based sequencing method for genomic methylome profiling
Source: Genome Biol. 2022 May 30;23:122. doi: 10.1186/s13059-022-02689-9 (PMC9150344; doi:10.1186/s13059-022-02689-9)
Supplement: Supplementary file 5 — Additional file 5: Table S4. PCR duplication rate of unenriched and 6mA DIP enriched library. [file 13059_2022_2689_MOESM5_ESM.xlsx]

## Sheet: Additional file 5-Table S4
Sample	Condition	Total reads	Duplicated reads	Unique reads	Duplication rate (%)
Unenriched	PCR	138787570	102274782	36512788	73.6916
	Native	148141130	107369271	40771859	72.4777
6mA DIP enriched	PCR	53100229	26391535	26708694	49.7014
	Native	59180560	20411680	38768880	34.4905
Table S4: PCR duplication rate of unenriched and 6mA DIP enriched library
