# Supplementary material for: NT-seq: a chemical-based sequencing method for genomic methylome profiling
Source: Genome Biol. 2022 May 30;23:122. doi: 10.1186/s13059-022-02689-9 (PMC9150344; doi:10.1186/s13059-022-02689-9)
Supplement: Supplementary file 6 — Additional file 6: Table S5. Oligos and primers used in this study. [file 13059_2022_2689_MOESM6_ESM.xlsx]

## Sheet: Additional file 6-Table S5
Methylated and unmethylated oligos
6mA modified oligo	GGACACAATGAAAGCATTTCTAAGAGGGAAACCCATAGCTCTGAGTGCCTCCAAGAAGA[6mA]ACGGGAGAGAGCACATACTA GCAGCTTGACAACACATCTAAAAGCTCTAGAAAAAAAGGAAGCAAATTCACCCCCCGTTCTTCTCTGCTAACACCC
6mA unmodified oligo	GGACACAATGAAAGCATTTCTAAGAGGGAAACCCATAGCTCTGAGTGCCTCCAAGAAGAAACGGGAGAGAGCACATACTA GCAGCTTGACAACACATCTAAAAGCTCTAGAAAAAAAGGAAGCAAATTCACCCCCCGTTCTTCTCTGCTAACACCC
5mC modified oligo	GGACACAATGAAAGCATTTCTAAGAGAGCTCTGAGTGCCTCCAAGAAGAAA[5mC]GGGAGAGAGCACATACTAGCAGCTTGACGTTCTTCTCTGCTAACACCC
5mC unmodified oligo	GGACACAATGAAAGCATTTCTAAGAGAGCTCTGAGTGCCTCCAAGAAGAAACGGGAGAGAGCACATACTAGCAGCTTGACGTTCTTCTCTGCTAACACCC
5mC-oligo-dU	GGACACAATGAAAGCATTTCTAAGAGAGCTCTGAGTGCCTCCAAGAAGAAAdUGGGAGAGAGCACATACTAGCAGCTTGACGTTCTTCTCTGCTAACACCC
5mC-oligo-dT:	GGACACAATGAAAGCATTTCTAAGAGAGCTCTGAGTGCCTCCAAGAAGAAATGGGAGAGAGCACATACTAGCAGCTTGACGTTCTTCTCTGCTAACACCC
4mC-oligo-F	ACACTCTTTCCCTACACGACGCTCTTCCGATCTCGCGGGATCCACGGCATGTCGAATTCAGATCGGAAGAGCACACGTCTGAACTCCAGTC
4mC-oligo-R	GACTGGAGTTCAGACGTGTGCTCTTCCGATCTGAATTCGACATGCCGTGGATCCCGCGAGATCGGAAGAGCGTCGTGTAGGGAAAGAGTGT
PCR primers
6mA-F	GGACACAATGAAAGCATTTCTAAGAG
6mA-R	GGGTGTTAGCAGAGAAGAACG
5mC-F	GGACACAATGAAAGCATTTCTAAGAG
5mC-R	GGGTGTTAGCAGAGAAGAACG
4mC-F	ACACTCTTTCCCTACACGACGCTCTTCCGATCT
4mC-R	GACTGGAGTTCAGACGTGTGCTCTTCCGATCT
Protective oligos
6mA-F-RC	CTCTTAGAAATGCTTTCATTGTGTCC
6mA-R	GGGTGTTAGCAGAGAAGAACG
5mC-F-RC	CTCTTAGAAATGCTTTCATTGTGTCC
5mC-R	GGGTGTTAGCAGAGAAGAACG
NEBNEXT-F-RC	AGATCGGAAGAGCGTCGTGTAGGGAAAGAGTGT
NEBNEXT-R	GACTGGAGTTCAGACGTGTGCTCTTCCGATCT
Table S5: Oligos and primers used in this study
