# Supplementary material for: NT-seq: a chemical-based sequencing method for genomic methylome profiling
Source: Genome Biol. 2022 May 30;23:122. doi: 10.1186/s13059-022-02689-9 (PMC9150344; doi:10.1186/s13059-022-02689-9)
Supplement: Supplementary file 7 — Additional file 7: Table S6. Reference genome used in this study. [file 13059_2022_2689_MOESM7_ESM.xlsx]

## Sheet: Additional file 7-Table S6
Organism name	Reference genome
E. coli MG1655	https://www.ncbi.nlm.nih.gov/nuccore/U00096
H. pylori JP26	https://www.ncbi.nlm.nih.gov/nuccore/CP023448.1
Zymo microbial community standard	https://s3.amazonaws.com/zymo-files/BioPool/ZymoBIOMICS.STD.refseq.v2.zip
Oxytricha
Table S6: Reference genome used in this study
